# Supplementary material for: Influence of Sampling Strategies and Disease Prevalence on SARS-CoV-2 Detection Dynamics in Wastewater Surveillance
Source: Viruses. 2026 May 21;18(5):583. doi: 10.3390/v18050583 (PMC13211533; doi:10.3390/v18050583)
Supplement: Supplementary file 1 [file viruses-18-00583-s001.zip]

Archive with 1 entries (1 files):
- viruses-4200438-supplementary.pdf
